# Supplementary material for: Methodology to derive preference for health screening programmes using discrete choice experiments: a scoping review
Source: BMC Health Serv Res. 2022 Aug 24;22:1079. doi: 10.1186/s12913-022-08464-7 (PMC9400308; doi:10.1186/s12913-022-08464-7)
Supplement: Supplementary file 2 — Additional file 2. [file 12913_2022_8464_MOESM2_ESM.xlsx]

## Sheet: App-3 Study charact
	Background Information									Development plan								Generating experimental design						Econometric analyses				Outcome measures
0	Author and publication date	Screening type	Screening type	Sample	Sample size calculation method	ethical approval	Administration of survey	How particpants were recruited	Any incentives were offered?	Methods for attributes and levels selection	Pilot test	Number of alternatives (excluding opt-outs)	Opt-out of status quo option included	Number of attributes	Attributes covered	Levels of attributes	Labelling	Design type	Design plan	Methods to create choice sets	Design software	Blocking used?	Number of choices per respondent	Estimation procedures	Software for estimation	External validity tested?	Internal validity tests	Findings presented as
1	Walters et al 2011	Breast cancer screening	Breast cancer screening	Healthcare provider	not reported	Research Ethics Committee approval was obtained.	Self-completed (paper based)	Via email	not reported	Literature review, expert's opinion	not reported	1	yes (not for breast cancer screening or undecided)	5	patient's age, co-morbodity, functional status, cognitive function,breast cancer risk factors	2--5	not clearly reported	Fractional factorial	Not reported and unclear from analysis	Random pairing	SPSS	no	23	Multinominal logit MNL	STATA	No	No tests reported	Relative risk
2	De Bekker-Grob et al 2013	Prostate cancer screening	Prostate cancer screening	General population	A representative sample of 1000 men aged 55–75 years was randomly recruited using the population registry	obtained from the Medical Ethics Committee, Erasmus MC (MEC-2010-316).	Self-completed (paper based)	Via mail	not reported	Literature review, qualitative work	yes	3	yes	5	reduction in mortality, screening interval, risk of unnecessary biopsy, risk of unnecessary treatment, out of pocket cost	4	not clearly reported	Fractional factorial	Not clearly reported but main effects only in analysis	D-efficiency	SAS	Yes	32 (16 in one block)	Latent class logit: a panel latent class model, the class assignment mode	Nlogit	no	theoretical	Utility score, WTP
3	Benning et al. (2014) VALUE IN HEALTH	Colorectal cancer screening	Colorectal cancer screening	General population	not reported	not reported	self-completed (online)	Via online survey panel	money	Literature review, expert's opinion, based on existing data	yes	3	yes	5	availability follow up test, sensitivity, false positive, reduction in mortality, scientific evidence	2--3	Labelled	Fractional factorial	Not clearly reported but main effects only in analysis	D-efficiency	Ngene	yes	36 (12 in one block toatlly 3 blocks)	Mixed logit/random parameter logit	Nlogit	No	No tests reported	choice shares
4	Benning et al. (2014) ACTA ONCOLOGA	Colorectal cancer screening	Colorectal cancer screening	General population	not reported	not reported	self-completed (online)	Via online survey panel	money	Literature review, expert's opinion, based on existing data	not reported	3	Yes	4	availability follow up test, sensitivity, false positive, reduction in mortality, scientific evidence	2--3	Labelled	Fractional factorial	Not clearly reported but main effects only in analysis	D-efficiency	Not specified	yes	13 in one block	Multinominal logit MNL	Nlogit	No	No tests reported	utility score
5	Pignone et al (2014)	Colorectal cancer screening	Colorectal cancer screening	General population	RULE OF THUMB: used the method suggested by Johnson to determine that a sample size of 150 participants would yield reasonably precise estimates of utility levels, given the use of 16 choice tasks, two active alternatives, and a maximum number of levels within a single attribute of six	approved by the Institutional Review Board at the University of North Carolina at Chapel Hill.	Self-completed (paper based)	Directly invited	money	Literature review, based on existing data	yes	2	yes	4	test options, travel Time, money paid for screening. Cost of follow up care you pay	2--5	Not labelled	Not clearly reported	Not clearly reported but main effects only in analysis	Not clearly reported	Sawtooth	no	16	Hierarchical Bayes mixed logit HB-MXL	Sawtooth	0	0	utility score
6	Howard et al (2015)	Prostate cancer screening	Prostate cancer screening	General population	used quota sampling to ensure adequate response numbers in each age group	approved by the University of Sydney Human Research Ethics Committee.	self-completed (online)	Via online survey panel	voucher	Literature review, expert's opinion	yes	2	yes	6	mortality, procedure sensitivity, overdiagnosis, false positive tests, side effects of procedure, out of pocket costs	3	Not labelled	Fractional factorial	Not clearly reported but main effects only in analysis	D-efficiency	Ngene	no	15	Mixed logit/random parameter logit	Nlogit	0	0	utility score, WTA, WTP
7	Kitchener et al (2016)	Cervical cancer screening	Cervical cancer screening	General population	Sample size calculations in statistics are traditionally used to minimise biases and ensure generalisability to the population of interest.	not reported	Self-completed (paper based or online)	Via online survey panel	money	Qualitative study	yes	2	no	4	action required by you personally to arrange test, location, nurse assistance prior to appointment, cost your test to NHS	2--4	Not labelled	Fractional factorial	Main effects only; main effects&two-way interactions	D optimal method	Ngene	no	12	Two models: MNL/conditional logit; Multinomial probit	STATA	0	0	utility score
8	Martens et al (2015)	Colorectal cancer screening	Colorectal cancer screening	General population	not reported	not reported	Face to face interview	Directly invited	money	Literature review, expert's opinion, based on existing research	yes	2	Yes	4	testing options, travel time, money paid for screening, out of pocket cost for follow up care	4--6	Not labelled	Fractional factorial	Not clearly reported but main effects only in analysis	Not clearly reported	Sawtooth	no	16	Hierarchical Bayes mixed logit HB-MXL	Sawtooth	no	0	utility score
9	Sicsic et al (2016)	Cervical cancer screening, breast cancer screening, colorectal cancer screening	Cervical cancer screening, breast cancer screening, colorectal cancer screening	Healthcare provider	PARAMETRIC APPROACH:the quota sampling method; The number of participants was computed using the Louviere et al. (2000) approximate formulae for DCE sample size. The S-estimate is the minimum sample size for estimating significant parameters. It is the maximum of all Sp-estimates, where Sp-estimates indicate the number of respondents needed to obtain a significant estimate ofeach parameter ofthe …	not reported	Self-completed (online)	Via online survey panel	money	Literature review, qualitative work	not reported	2	no	5	Procedure information, training for healthcare providers, listing of patients, staff assistance, costs	2--3	Not labelled	Fractional factorial	main effects & two-way interactions	D-efficiency	Ngene	no	12	Hierarchical Bayes mixed logit HB-MXL	R	No	No tests reported	utility score
10	Spinks et al (2016)	Skin cancer screening	Skin cancer screening	General population	not reported	not reported	Self-completed (paper based or online)	via email/mail	not reported	Literature review, based on existing research	no	3	yes	7	method of screening, travel time, waiting time, who reviews the results, sensitivity of procedure, out of pocket costs	2--3	both	Fractional factorial	Not clearly reported but main effects only in analysis	D-efficiency	Not specified	Not sure/unclear	12 in one block	Mixed multinominal logit MMNL	Not specified	no	No tests reported	utility score, marginal willingness to pay (MWTP)
11	Papin-Lefebvre et al (2017)	Colorectal cancer screening	Colorectal cancer screening	Healthcare provider	The sample size was based upon a rule of thumb usually applied in discrete choice experiment.	The questionnaire was approved by the National Data Protection Authority.	Self-completed (paper based)	Via mail	not reported	Based on existing research	yes	2	no	5	Procedure information, nature of procedure, staff assistance, financial incentive,procedure reminder	2--3	Not labelled	Fractional factorial	main effects & two-way interactions	binary choice	SAS	no	12	Logit	SAS	0	0	utility score
12	Mansfield et al (2018)	Colorectal cancer screening	Colorectal cancer screening	General population	REFERRING TO STUDIES:The target sample size was 2000 respondents based on the needs of the DCE model. Optimal sample sizes for DCE surveys are challenging to calculate. Most published choice experiments have a sample size from 100 to 300 respondents [22].	The survey and data collection were approved by the RTI International Institutional Review Board and by the Office of Management and Budget (OMB control number 0920-1023).	self-completed (online)	Via online survey panel	not reported	Based on existing research	yes	2	No	6	Procedure sensitivity, frequency of procedure, preparation for procedure, side effects of procedure, costs	2--5	Not labelled	Fractional factorial	Main effects only	D-efficiency	Ngene	yes	Each respondent was randomly assigned to one of the 16 sets of DCE questions.	Latent class	Nlogit	No	No tests reported	Utility score, WTP
13	Sicsic et al (2018)	Breast cancer screening	Breast cancer screening	General population	RULE OG THUMB: JOHNSON AND ORME:The target objective was to obtain about 800 completed questionnaires. This number was calculated using the Orme approximate formulae for DCE sample size [34] (see, e.g., de Bekker-Grob et al. [34] for a comparison of sample size requirements for DCEs in health care).	approved by local instituational review board	self-completed (online)	Via online survey panel	money	Literature review, qualitative work	not reported	2	Yes	7	Mortality, False-positive, Sensitivity, nature of procedure, travel time, numberof procedure, out of pocket costs	2--4	Not labelled	Fractional factorial	Not clearly reported but main effects only in analysis	D-efficiency	Not specified	yes	16 (8 in one block)	Generalised multinomial - GMNL	Not specified	no	No tests reported	Utility score, WTA
14	Snoswell et al (2018)	Skin cancer screening	Skin cancer screening	General population	based on the Johnson and Orme rule of thumb formula	approval was granted by the Queensland University of Technology QUT Human Research Ethics Committee (ID 1400000807).	self-completed (online)	Directly invited	not reported	Literature review, based on existing research	yes	2	Yes (2 opt outs)	7	nature of procedure, time, sensitivity of procedure, costs	2--3	labelled	Fractional factorial	Not clearly reported but main effects only in analysis	D-efficiency	Not specified	yes	24 (12 in one block)	Mixed logit/random parameter logit	Not specified	0	0	Utility score, marginal WTP
15	Byrne et al (2019)	Lung cancer screening	Lung cancer screening	General population	RULE OF THUMB: ORME:based on a conservative approach to the sample size estimation algorithm for conjoint methodology by Orme BK 1998	approved by the University of Miami and University of Kentucky Institutional Review Boards.	self-completed (online)	Via online survey panel	not reported	Interview with target population, interview with healthcare provider	not reported	1	no	5	costs, mortality, healthcare provider recommendation, false-positive, location	3--4	not labelled	Fractional factorial	Not clearly reported but main effects only in analysis	Not clearly reported	Sawtooth	no	20	Hierarchical Bayes mixed logit HB-MXL	Sawtooth	no	No tests reported	Relative importance and ranking, part-worth utility score
16	Hansen et al (2019)	Cardiovascular disease screening	Cardiovascular disease screening	General population	not reported	approved by the Danish Data Protection Agency (REG-003-2017) and complies with the Declaration of Helsinki.	NP: Self-completed (online), P slef-completed (paper based)	Not clearly reported	not reported	Literature review, expert's opinion	yes	2	no	5	health benefit, risk of overtreatment, risk of later regret, location, screening duration	3	Not labelled	Fractional factorial	Not reported and unclear from analysis	D-efficiency	Ngene	Yes	18 (6in one block total 3 blocks)	Mixed Multinominal logit MMNL	Not specified	0	No tests reported	utility score, WTA
17	Li et al (2019)	Cervical cancer screening	Cervical cancer screening	General population	a stratified random sampling framework	approved by the Medical Ethics Committee of Medical School, Shandong University (LL-201401048), and conforms to the ethics guidelines of the Declaration ofHelsinki.	Face to face interview	Directly invited	gift	Literature review, expert's opinion, qualitative work	not reported	2	no	6	reduction in mortality, frequency of procedure, location, side effects of procedure, waiting time, out of pocket costs	3	Not labelled	Fractional factorial	main effects only	binary choice	Ngene	yes	27 (9 in one block totally 3 blocks)	Mixed logit/random parameter logit	STATA	no	0	Utility score, WTP, uptake rate
18	Mandrik et al (2019)	Breast cancer screening	Breast cancer screening	General population	de Bekker et al 2016 Sample size requirements for DCEs	obtained from the International Agency for Research on Cancer (17–11) and N.N. Alexandrov National Cancer Center ofBelarus (138).	Face to face interview	Not clearly reported	not reported	Literature review, qualitative work	yes	2	yes	10	procedure information, time, nature of procedure, sensitivity, costs	2--4	Not labelled	Fractional factorial	Not clearly reported but main effects only in analysis	D-efficiency	Not specified	Not sure/unclear	18	Latent class logit	Not specified	no	0	utility score
19	Priaulx et al (2019)	Breast, cervical, colorectal cancer screeing programs	Breast, cervical, colorectal cancer screeing programs	Healthcare provider and stakeholders	not applicable	does not require ethical approval.	self-completed (online)	Via online survey panel	not reported	Literature review, qualitative work	yes	12	no	10	identification of population at risk, generation of knowledge and effectiveness, maximization of uptake, operation of the program, maximization of follow up and treatment	2	not clearly reported	Fractional factorial	Not reported and unclear from analysis	Random pairing	SPSS	no	12	not clearly reported	SPSS	0	0	Relative importance and ranking, utility score
20	Bilger et at (2020)	Breast and cervical cancer screening	Breast and cervical cancer screening	General population	Orme’s rule-of-thumb equation	not reported	Face to face interview	Directly invited	not reported	Literature review, qualitative work	yes	2	no	Mammography 6, Pap smear 6	Mammo: discomfort, false negative/positive, costs, survivol rate, changes to breast, costs; Pap: practitioner's sex, false negative/positive, costs, sexual changes	2--4	labelled	Fractional factorial	Not reported and unclear from analysis	D-efficiency	SAS	yes	72 (8 in one block totally 9 blocks)	Mixed logit/random parameter logit	STATA	0	a transitivity test	utility score, uptake rate
21	Charvin et al (2020)	Prostate cancer screening	Prostate cancer screening	General population	not reported	In accordance with French law, ethical committee (CLERS: Comité Local d’Ethique de la Recherche) and CNIL (Commission Nationale de l’Informatique et des Libertés) approval was obtained before the survey began.	self-completed (online)	Via online survey panel	not reported	Literature review, qualitative work	yes	2	yes	6	Mortality by prostate cancer, false positive and negative results, overdiagnosis, frequency, out of pocket costs	3--4	Not labelled	Fractional factorial	Main effects & two-way interactions	D-efficiency	SAS	yes	7	Logit	SAS	0	dominant alternative	utility scores, WTP
22	De Bekker-Grob et al 2020	Colorectal cancer screening	Colorectal cancer screening	General population	de Bekker et al 2016 Sample size requirements for DCEs	obtained from the Medical Ethics Committee, Erasmus MC (MEC-2016-095).	self-completed (online)	Via online survey panel	not reported	Literature review, qualitative work	yes	2	yes	5	effectiveness, waiting time, pfalse negative, wiating time for the results and follow up test, frequency	3	Not labelled	Fractional factorial	Main effects & two-way interactions	Bayesian efficient design	Not specified	no	16	Four models: MNL, Heteroskedastic multinomial – HMNL, HMNL+systematic preference heterogeneity, HMNL+ systematic preference heterogeneity +random opt out utility	Pythonbiogeme	0	0	utility score
23	Hendrix et al (2020)	Breast cancer screening	Breast cancer screening	Healthcare provider	de Bekker et al 2016 Sample size requirements for DCEs, sowball sampling method	approved by the University of Washington Human Subjects Division.	self-completed (online)	Via online survey panel/snowball	not reported	Literature review, qualitative work	yes	2	no	6	sensitivity, specifity, staff assistance, scientific evidence,	3	not labelled	Fractional factorial	Not reported and unclear from analysis	D-efficiency	SAS	no	15	Random parameter logit	STATA	0	0	Relative importance and ranking
24	Norman et al (2020)(BWE)	Lung cancer screening	Lung cancer screening	General population	0	approved by the Curtin University Human Research Ethics Committee.	Self-completed (online)	Via online survey panel	money	Based on existing research	not reported	2	yes	7	nature of procedure, location, time, risk, costs	3	Labelled	Fractional factorial	Not clearly reported but main effects only in analysis	C-efficiecy	Ngene	no	100	Two models: MNL/conditional logit, mixed logit	STATA	0	0	Utlity score, WTP
25	Peters et al (2020)Value in health	Esophagal cancer screening	Esophagal cancer screening	General population	REFERRING STIUDIES:Previous studies have shown that a sample size of 300 respondents is sufficient for reliable statistical analysis.11,17,18 Based on an expected response rate of 30%, we invited 1000 individuals to participate.	not reported	Self-completed (paper based)	via mail	not reported	Literature review, expert's opinion, qualitative work	yes	2	yes	5	reduction in mortality, location, side effects of procedure, out of pocket costs, specificity	4	not labelled	Fractional factorial	Not clearly reported but main effects only in analysis	Not clearly reported	Sawtooth	no	12	Multinominal logit MNL	SPSS	0	No tests reported	Utility score, WTP, uptake rate
26	Peters et al (2020) Clinical and Translational Gastroenterology	Esophagal cancer screening	Esophagal cancer screening	General population	RULE OF THUMB:randomly selected, rely on rules ofthumb	Ethical approval was waived by the medical ethical committee region Arnhem–Nijmegen.	Self-completed (paper based)	via mail	not reported	Literature review, expert's opinion, qualitative work	yes	2	no	3	nature of procedure, procedure sensitivity	5	labelled	Fractional factorial	Not clearly reported but main effects only in analysis	D-efficiency	Sawtooth	yes	130 (13 in one block total 13 blocks)	Two models: Multinominal logit MNL, Latent class,	SPSS	0	Dominance test	part-worth utility score. Maximum acceptable risk, uptake rate
27	Raginel et al (2020)	Cervical cancer screening	Cervical cancer screening	Healthcare provider	a simple random sampling procedure	This study has received a favourable notification from the North-West Committee for the Protection of Persons (CPP, Comité de Protection des Personnes Nord-Ouest, ethics committee).	Self-completed (paper based)	via email/mail	not reported	Literature review, qualitative work	not reported	2	no	5	target population, stakeholder's acting, nature of procedure,	2--5	not clearly reported	Fractional factorial	Not clearly reported but main effects only in analysis	OPTEX procedure	SAS	no	22 scenarios allocated in 11 paiwaise choices	Random effects probit	R	0	0	utility score

## Sheet: App-4 Qual assessment
	Mandeville et al 2014		CHOICE TASK DESIGN				EXPERIMENTAL DESIGN	CONDUCT				ANALYSIS
	Each item in the checklist were scored as having met the criteria in full (‘1’), partially (‘0.5’), not at all (‘0’), and not applicable (NA).	out of 13	Choice of attributes and levels grounded in qualitative work with target population (Attributes and levels should be salient to the target population to ensure comprehension and engagement with the choice task)	No conceptual overlap between attributes (Attributes should be conceptually distinct and vary independently of each other, otherwise effects will not be independent)	Uni-dimensional attributes (Attributes that encompass several aspects of an attribute introduce variability into the choice process as participants may focus on different aspects and the resulting preferences can only be interpreted as being for all dimensions)	Inclusion of an opt-out or status quo option or justification of forced choice (Choices that force participants to accept an unappealing job are likely to lead to overestimation of preferences)	Experimental design optimal or statistically efficient (Designs that are non-optimal or efficient will lead to less accurate preferences)	Piloting conducted amongst target population (Validity of choice task design and questionnaire features should be tested with participants from target population and subgroups)	Target population(s) appropriate for research objective (Preferences of target population should be sufficient to answer research objective)	Sampling frame representative of target population (Sampling frames that exclude part of the target population may lead to bias in preferences)	Response rate sufficient to minimise response bias (A low response rate may indicate selection bias amongst participants, whose preferences may not be representative of the target population) 50% is cut off by Mandeville et al 2014	Any pooled analysis from different subgroups appropriate (Pooled analyses from very heterogeneous subgroups may mask marked differences in preferences)	Econometric model appropriate for choice task design (Model should be appropriate for the choice task and number of alternatives presented to participants) Log likelihood(-)=1, Loglikelihood(+) or not calculated=0; Pseudo R2 (0.2-0.7)=1, otherwise=0	Econometric model accounts for serial correlation of choices (As multiple observations are obtained from each participant, the econometric model should take account of panel nature of data to avoid overestimation of the differences between preferences) checked observation/participants=1; otherwise=0	Relative attribute effects compared using a common metric (Preferences for different attributes cannot be compared directly using parameter estimates due to confounding with the underlying utility scales)
1	Walters et al 2011	5	1	0	0	1	0	0	1	1	0	1	0	0	0
2	De Bekker-Grob et al 2013	10	1	1	1	1	1	1	1	1	0	1	1	0	0
3	Benning et al. (2014) VALUE IN HEALTH	9	0	1	1	1	1	0	1	1	1	1	1	0	0
4	Benning et al. (2014) ACTA ONCOLOGA	8	0	1	1	1	0	0	1	1	1	1	1	0	0
5	Pignone et al (2014)	8	0	1	0	1	0	1	1	1	1	1	0	0	1
6	Howard et al (2015)	10	0	1	1	1	1	1	1	1	1	1	1	0	0
7	Kitchener et al (2016)	10	1	1	1	1	1	0	1	1	0	1	1	0	1
8	Martens et al (2015)	9	0	1	1	1	0	1	1	1	1	1	0	0	1
9	Sicsic et al (2016)	11	1	1	0	1	1	0	1	1	1	1	1	1	1
10	Spinks et al (2016)	7	0	1	1	1	0	0	1	1	1	1	0	0	0
11	Papin-Lefebvre et al (2017)	6	0	1	1	0	0	0	1	1	0	1	1	0	0
12	Mansfield et al (2018)	8	0	1	0	0	1	1	1	1	1	1	0	1	0
13	Sicsic et al (2018)	12	1	1	1	1	1	1	1	1	1	1	1	1	0
14	Snoswell et al (2018)	8	0	1	0	1	1	1	1	1	1	1	0	0	0
15	Byrne et al (2019)	6	1	1	0	0	1	0	1	1	0	1	0	0	0
16	Hansen et al (2019)	9	1	1	1	0	1	1	1	1	1	1	0	0	0
17	Li et al (2019)	11	1	1	1	0	1	1	1	1	1	1	1	1	0
18	Mandrik et al (2019)	9	1	1	0	1	1	1	1	1	1	1	0	0	0
19	Priaulx et al (2019)	7	1	1	1	0	0	1	1	0	1	1	0	0	0
20	Bilger et at (2020)	9	1	1	0	0	1	1	1	1	1	1	0	1	0
21	Charvin et al (2020)	9	0	1	1	1	1	1	1	1	0	1	1	0	0
22	De Bekker-Grob et al 2020	10	1	1	1	1	1	0	1	1	1	1	1	0	0
23	Hendrix et al (2020)	10	1	1	1	0	1	1	1	1	0	1	1	1	0
24	Norman et al (2020)(BWE)	8	0	1	0	1	1	0	1	1	1	1	1	0	0
25	Peters et al (2020)Value in health	9	1	1	1	1	1	1	1	1	0	1	0	0	0
26	Peters et al (2020) Clinical and Translational Gastroenterology	8	1	1	1	0	1	1	1	1	0	1	0	0	0
27	Raginel et al (2020)	9	1	1	1	0	1	1	1	1	0	1	0	1
		8.7037	0.592593	0.962963	0.666667	0.62963	0.740741	0.62963	1	0.962963	0.62963	1	0.481481	0.259259	0.148148
